# Supplementary material for: Prevalence and Molecular Characterization of Mycoplasma Species, Pasteurella multocida, and Staphylococcus aureus Isolated from Calves with Respiratory Manifestations
Source: Animals (Basel). 2022 Jan 27;12(3):312. doi: 10.3390/ani12030312 (PMC8833736; doi:10.3390/ani12030312)
Supplement: Supplementary file 1 [file animals-12-00312-s001.zip]

Archive with 1 entries (1 files):
- animals-1494276-supplementary.pdf
